# Supplementary material for: Synergistic role of blood-labyrinth barrier permeability and endolymphatic hydrops: a comparative perspective in Ménière’s disease and vestibular migraine
Source: Front Neurol. 2025 Sep 3;16:1667277. doi: 10.3389/fneur.2025.1667277 (PMC12440718; doi:10.3389/fneur.2025.1667277)
Supplement: Supplementary file 1 [file Table_1.XLSX]

## Sheet: Sheet1
Patients	Group	Ipsilateral cEH	Contralatera cEH	Ipsilateral vEH	Contralatera vEH
1	VM	1	1	0	0
2	VM	0	0	1	1
3	VM	0	1	0	0
4	VM	0	0	1	1
5	VM	1	1	1	1
6	VM	1	0	1	0
7	VM	0	0	1	1
8	VM	0	0	0	0
9	VM	0	0	0	0
10	VM	0	0	1	1
11	VM	1	2	1	2
12	VM	0	0	0	0
13	VM	0	0	0	0
14	VM	0	0	1	1
15	VM	1	1	0	0
16	VM	1	1	1	1
17	VM	1	1	2	1
18	VM	0	0	1	1
19	VM	1	1	1	1
20	VM	0	0	0	0
21	VM	1	1	1	1
22	VM	0	1	0	0
23	VM	0	1	0	1
24	VM	0	1	0	0
25	VM	0	0	0	0
26	VM	0	0	0	1
27	VM	0	1	0	1
28	VM	0	1	0	1
29	VM	0	1	0	0
30	VM	0	0	0	0
31	VM	0	1	0	1
32	VM	0	0	0	0
33	MD	1	1	3	2
34	MD	2	1	2	1
35	MD	2	0	2	0
36	MD	2	1	0	0
37	MD	2	1	1	1
38	MD	1	1	1	2
39	MD	1	0	1	0
40	MD	1	1	2	1
41	MD	1	0	1	0
42	MD	2	0	1	0
43	MD	2	1	1	0
44	MD	2	1	2	0
45	MD	2	1	3	1
46	MD	2	0	2	1
47	MD	2	1	1	1
48	MD	1	1	1	1
49	MD	1	0	2	0
50	MD	2	0	1	1
51	MD	1	1	1	1
52	MD	2	1	1	1
53	MD	2	1	1	1
54	MD	1	0	1	0
55	MD	1	0	1	1
56	MD	2	1	1	1
57	MD	1	0	1	0
58	MD	1	1	1	1
59	MD	1	0	1	0
60	MD	2	1	3	1
61	MD	1	0	1	1
62	MD	2	1	1	1
63	MD	2	0	2	0
64	MD	2	0	1	0
65	MD	2	0	2	0
66	MD	1	1	1	1
67	MD	2	0	2	0
68	MD	2	1	2	1
69	MD	2	1	2	1
70	MD	2	1	1	0
71	MD	1	0	0	0
72	MD	1	0	1	0
73	MD	1	1	1	1
74	MD	1	0	0	1
75	MD	2	1	1	0
76	MD	2	1	1	1
77	MD	1	0	0	0
78	MD	1	0	1	0
79	MD	2	1	2	1
